# Supplementary material for: Targeting lysine demethylase 6B ameliorates ASXL1 truncation–mediated myeloid malignancies in preclinical models
Source: J Clin Invest. 2024 Jan 2;134(1):e163964. doi: 10.1172/JCI163964 (PMC10760961; doi:10.1172/JCI163964)
Supplement: Supporting data values [file jci-134-163964-s175.xlsx]

## Sheet: Fig. 1E
CD34+	AML no ASXL1mut	AML w/ ASXL1mut
5.80223	6.39738	4.91896
5.78003	6.92499	6.28598
5.75529	6.87788	6.28824
5.76141	6.66177	7.10534
5.75719	6.53397	7.08598
5.74433	6.85272	6.6165
5.90077	5.92393	6.3154
5.89086	7.05132	6.68243
5.88486	5.99891	5.64426
5.87811	6.35307	7.39541
5.80891	4.95679	7.88342
5.8876	5.16567	7.05293
5.87299	5.99314	6.56584
5.85222	7.35026	7.18321
5.87811	6.7328	5.6073
5.85069	6.09809	5.36294
	7.00642	5.19665
	5.09747	5.17347
	5.68193	6.9903
	6.15353	6.11252
	7.33339	5.48723
	6.66177	5.55026
	6.33142	6.74502
	6.47132	7.33435
	6.74899	6.63278
	6.1738	6.50396
	5.84749	6.78551
	5.92918	7.04134
	6.57305	6.24315
	6.33555	6.87847
	6.9649	6.63111
	5.56668	7.00853
	5.87619	7.17358
	6.6795	8.36266
	7.62438	7.28351
	6.75423	6.60422
	6.81204	6.79158
	7.36146	6.51555
	7.05062	7.18
	6.70639	6.2711
	6.32127	6.42812
	5.48834	7.41991
	7.05214	7.57251
	5.65939	6.61867
	6.41701	7.19817
	6.95824	6.59203
	5.72942	7.16796
	7.64377	6.4359
	7.07556	6.11761
	5.8467	8.61423
	5.67812	8.14513
	5.49691	6.74098
	6.40878	6.87719
	5.72978	7.94636
	6.98208	5.76371
	7.63879	7.163
	8.14898	6.92693
	6.34878	7.65774
	6.0553	5.40779
	6.59203	5.35671
	5.5827	7.99574
	6.19078	7.12664
	7.15634	5.37385
	5.7053	6.84278
	7.12889	7.42313
	5.34152	7.15877
	6.08836	6.46431
	6.48757	6.43882
	6.4609	5.85222
	6.11761
	6.35489
	6.61592
	6.96157
	6.13376
	5.02691
	6.453
	6.77018
	6.8715
	6.73404
	7.22786
	6.41128
	7.13283
	5.75223
	7.10085
	6.0076
	6.32868
	6.91665
	6.87847
	7.14384
	6.11805
	5.56741
	6.32127
	5.92232
	6.82066
	7.8197
	6.11593
	5.9406
	6.12991
	7.30496
	5.83446
	6.86083
	7.10381
	5.30887
	5.63936
	6.88098
	5.78153
	7.45768
	6.84162
	6.52728
	4.38337
	6.13418
	5.78304
	6.26118
	8.97485
	5.61587
	6.22808
	6.60107
	5.78816
	7.45964
	6.93356
	5.28177
	6.01956
	6.24593
	5.96988
	6.50249
	6.69808
	6.20099
	5.31183
	5.87811
	5.4962
	6.05068
	5.67051
	7.02555
	6.8024
	6.29315
	5.89646
	6.59468
	6.67286
	8.81799
	6.49699
	5.82113
	6.85641
	5.83294
	6.94226
	6.24013
	6.63331
	4.93016
	7.02349
	6.60579
	7.90342
	5.58798
	5.46556
	7.15798
	6.68699
	5.97281
	6.62033
	5.279
	6.77545
	6.14235
	6.85336
	6.62192
	6.76419
	6.00722
	6.11381
	5.53866
	6.8163
	5.53572
	7.17678
	6.49407
	6.60689
	5.85937
	6.92433
	5.53534
	7.03196
	6.27604
	7.30592
	6.46878
	7.08598
	5.13513
	5.22891
	6.15962
	6.22545
	6.03322
	6.4648
	6.80425
	7.67625
	6.25
	7.13359
	5.50833
	7.68775
	5.35303
	6.84596
	7.16954
	7.11739
	6.24593
	7.05722
	5.35852
	6.63599
	6.6021
	6.30934
	6.42812
	5.70452
	6.22676
	7.57724
	5.97649
	6.71268
	7.54404
	5.7159
	5.70335
	6.41754
	6.6021
	7.25528
	6.61979
	7.45768
	6.81884
	5.45163
	6.65681
	6.49897
	6.48757
	5.76799
	7.10161
	6.71213
	6.61118
	6.20826
	6.75887
	6.34368
	6.79225
	8.41372
	5.92274
	8.49156
	6.1838
	5.79321
	8.03884
	7.24563
	7.74397
	5.91677
	5.8274
	6.70423
	6.95752
	6.30888
	7.33339
	6.53146
	6.9931
	6.51206
	6.45848
	7.62925
	5.12241
	6.9596
	5.93651
	6.50348
	7.17358
	6.32682
	6.31299
	7.06808
	6.36884
	6.93153
	7.14221
	6.65572
	7.22205
	5.85069
	6.21363
	6.60901
	7.75094
	7.33339
	7.10161
	6.89511
	7.53625
	7.09119
	6.76123
	8.5713
	6.08193
	6.88492
	7.47831
	6.07098
	6.24457
	7.18983
	6.92833
	6.57305
	6.40643
	5.79603
	8.59798
	7.84128
	6.1019
	6.96353
	7.16548
	7.28989
	6.34878
	6.6734
	7.00991
	5.87619
	6.53989
	6.43047
	6.90754
	7.0792
	6.63758
	5.8694
	6.11422
	5.99685
	6.93558
	7.63879
	6.89442
	6.83718
	6.66343
	5.88328
	6.63655
	6.58572
	6.9449
	4.89732
	5.8459
	6.47524
	6.57871
	7.10771
	7.59214
	6.56428
	5.58798
	5.93294
	7.48491
	6.9649
	8.07789
	6.63862
	6.14759
	5.99152
	6.95278
	6.72525
	6.68478
	7.20636
	6.61276
	6.06299
	6.49198
	7.25091
	6.13332
	6.51763
	6.25136
	6.38407
	6.04648
	6.13289
	7.60766
	7.30313
	6.71951
	4.83969
	5.92393
	7.1204
	6.67392
	7.11216
	5.78615
	7.05062
	5.72903
	6.29137
	6.04402
	6.50447
	7.7578
	6.98688
	6.41227
	5.75719
	5.97891
	7.12341
	6.34878
	6.61753
	7.09641
	7.05872
	5.93651
	6.57721
	7.17117
	7.40609
	5.908
	7.88642
	7.25528
	6.40264
	7.56568
	7.59931
	7.48383
	6.22157
	7.1204
	7.02625
	8.25345
	7.79801
	6.00473
	6.88554
	6.86709
	6.38261
	8.22856
	6.24055
	6.50699
	6.55603
	7.47417
	6.59895
	7.35863
	6.83718
	6.38934
	6.65738
	6.34878
	6.46286
	6.9449
	6.14325
	5.94349
	7.09048
	5.56596
	6.69693
	7.04919
	5.94718
	8.00271
	6.23394
	6.54307
	5.91007
	6.82971
	6.99244
	6.54504
	6.22021
	7.21301
	6.17209
	8.01285
	8.4521
	6.65131
	7.08368
	7.82407
	6.67286
	6.71668
	6.47621
	7.82833
	5.89048
	6.56378
	6.35489
	6.34878
	6.76777
	6.32868
	7.2372
	7.18
	6.26706
	6.50104
	6.81948
	6.68699
	7.37577
	5.90353
	5.64426
	6.73222
	6.96772
	6.55394
	6.1588
	6.22632
	6.50297
	5.67051
	5.82935
	6.32177
	6.05574
	6.01705
	6.61329
	5.92274
	5.53794
	6.48606
	5.78115
	6.08362
	6.03194
	6.92559
	5.54208
	6.56277
	6.61276
	5.81689
	5.90476
	6.49897
	7.01407
	6.56479
	6.63009
	6.0553
	4.66221
	6.51354
	7.57604
	7.18155
	6.88993
	6.28507
	6.78375
	6.13984
	5.07164
	6.55764
	5.63707
	5.63821
	5.9136
	6.13984
	5.58122
	6.30006
	6.32868
	6.33964
	5.97441
	6.89511
	6.40878
	7.08068
	6.67173
	8.18813
	7.513
	5.42198
	6.32546
	6.46825
	6.74039
	7.01129
	6.74039
	6.16391
	7.19903
	6.2616
	5.89003
	6.34969
	6.78375
	6.25
	5.23566
	7.78254
	5.96785
	7.59101
	5.97569
	6.60792
	7.44644
	6.17818
	6.61059
	5.87657
	6.01172
	6.61815
	6.82008
	7.52879
	5.90762
	5.66279
	6.40598
	6.12386
	6.59149
	5.6522
	6.55077
	6.148
	6.47966
	7.51084
	7.49043
	6.98063
	5.53572
	6.51814
	7.69024
	6.60579
	6.61059
	5.82231
	5.71369
	6.31069
	6.02616
	6.8918
	6.98688
	6.20571
	5.78078
	4.89378
	4.84953
	7.29777
	6.57614
	6.53496
	6.34234
	7.60989
	3.77431
	5.38116
	7.10693
	6.43494
	5.31541
	6.95615
	7.7606
	6.45505
	5.55248
	6.55863
	5.95395
	5.54208
	5.13513
	6.3898
	5.91084
	4.35833
	6.06169
	7.08974
	7.16722
	6.87719
	6.57561
	6.62579
	7.0844
	6.67286
	5.78615
	6.07265
	6.47715
	6.06801
	6.31069
	5.74902
	6.64916
	6.41511
	6.71213
	7.67625
	6.193
	6.27202
	7.54191
	6.03938
	6.61925
	6.30465
	6.4036
	6.6546
	7.83407
	6.78922
	6.34503
	6.43838
	6.05321
	6.83087
	6.54408
	6.36841
	7.10771
	7.55867
	6.46928
	7.684
	6.86648
	6.54457

## Sheet: 1H
	EV					#1				#2
Day 0	0.1	0.1	0.1	0.1	0.1	0.1	0.1	0.1	0.1	0.1	0.1	0.1
Day 1	0.35	0.38	0.33	0.33	0.29	0.37	0.33	0.38	0.42	0.35	0.36	0.22
Day 2	0.83	1	0.9	0.79	0.7	0.5	0.58	0.5	0.55	0.73	0.68	0.69
Day 3	2.56	2.85	2.59	2.07	1.98	1.31	0.95	1.67	1.35	1.96	1.68	1.66
Day 4	5.88	6.64	6.74	6.73	7.87	4.79	3.65	4.9	4.45	3.73	3.63	4.11
Day 5	16.23	17.15	18.06	20.5	21.11	11.32	10.71	12.55	11.02	10.85	8.13	9

## Sheet: 1J
EV	sgKDM6B
111	80
122	68
109	81
128	76
123	82

## Sheet: 2C
WT	Asxl1Y588XTg	Kdm6bΔ/+	Asxl1Y588XTg;Kdm6bΔ/+
10.09	5.21	7.64	6.18
7.71	5.69	11.36	7.96
10.04	7.32	8.27	10.12
8.56	3.79	8.19	8.15
8.25	8.4	8.52	6.58
8.38	7.81	9.37	8.12
8.23	5.25	10.35	7.98
8.59	6.61	7.83	7.82
9.79	2.58	8.62	7.49
8.49	7.49	8.83	8.6
10.47	1.92	8.84	7.47
7.37	6.78	8.22	7.19
9.39	6.66		7.97
9.94	5.69		13.45
8.45	4.96
7.58	8.25
4.17	7.5
7.46	8
	5.09

## Sheet: 2D
WT	Asxl1Y588XTg	Kdm6bΔ/+	Asxl1Y588XTg;Kdm6bΔ/+
15.1	10.4	11.7	11
12	9.3	18.1	12.2
16	13.7	15.4	15.3
14.8	8.6	13.4	13.7
14.7	14.7	15.1	11.5
13.6	13.1	15.8	12.4
13.2	9.3	18	13.8
13.3	10.9	13.9	12.6
16	5.8	14.3	12.3
14.6	13.9	14.3	14.6
17.1	3.4	14.5	12.3
12	14.3	13.6	12.2
16.3	7.2		14
15.2	8.7		22.1
13.6	8.2
12.7	13.1
7.3	12.5
12.4	14
	10

## Sheet: 2E
WT	Asxl1Y588XTg	Kdm6bΔ/+	Asxl1Y588XTg;Kdm6bΔ/+
7	8.1	5.7	11
9	4.4	1.8	2.2
3.2	19.9	7.6	6.4
15.2	9.7	9.9	3.6
4.4	6.7	5.5	11.9
3.4	18.5	1.8	19.1
4.8	10.1	2.8	5.7
22.3	23.4	1.8	7
4.4	6.8	3.9	6.2
2.7	27.2	3.6	4.4
2	11.3	2.1	2.4
3.5	17	4.5	5.4
5.2	10.6		7.8
3.1	12		1.9
5.5	10
5.8	14.6
3.3	8.2
4.1	8.3
	13

## Sheet: 2F
WT	Asxl1Y588XTg	Kdm6bΔ/+	Asxl1Y588XTg;Kdm6bΔ/+
46	70.8	21.7	28.4
39.9	85.5	21.6	27.1
14.3	30.5	28.7	32
39.9	77.8	34.4	46.4
37.1	33.2	31.3	47.1
20.6	69.9	13.2	27.1
39.7	49.4	14.3	34.6
29	35.1	18	27.5
20.8	73.2	15.1	28
23	51.3	15.3	13.8
20.1	62.4	11.1	19.7
24.9	41.6	28.8	33.3
34.1	62.3		62.9
15.5	79		94.2
22.4	58.8
31.6	56.8
19	43.4
15.8	32.4
	39

## Sheet: 2H
WT	Asxl1Y588XTg	Kdm6bΔ/+	Asxl1Y588XTg;Kdm6bΔ/+
0.148	1.009	0.091	0.192
0.201	0.254	0.118	0.102
0.097	0.172	0.11	0.079
0.129	0.137	0.16	0.06
0.088	0.756	0.111	0.153
0.098	0.213	0.115	0.161
0.114	0.257	0.125	0.114
0.175	0.16	0.144	0.12
0.116	1.233	0.15	0.121
0.051	0.287	0.127	0.081
0.102	0.364	0.125	0.099
0.147	0.179		0.329
0.098	0.226
0.091	0.221
0.087	0.214
0.119

## Sheet: 2I
WT	Asxl1Y588XTg	Kdm6bΔ/+	Asxl1Y588XTg;Kdm6bΔ/+
10.3	57	9.1	10.8
18.9	4.7	11.6	9.3
9	25.7	5.8	20.8
10.75	11.48	14.19	4.425
11.9	11.26	6.92	10.48
12.9	12.3	10.771	7.929
2.5	5.018	13.09	7.425
6.017	36.4	15.55	6.121
3.57	24.7	10.737	4.14
12.595	6.56	7.95	8.728
10.23	45.888	11.75	7.4
10.348	5.87		16.37
11.25	10.725
7.74	6.55
12.45	10.32
14.35

## Sheet: 3B
WT	Asxl1Y588XTg	Kdm6bΔ/+	Asxl1Y588XTg;Kdm6bΔ/+
40.4	35.4	42.4	50.4
19.8	53.6	13.6	12.6
14.6	36.3	27	24.8
41.5	79.8	46.2	33.7
38.7	34	34.3	41.8
20.8	65.6	15.5	45.4
41.6	57.4	14.2	27.6
29.6	35.5	15.7	24.5
25.3	54	18.1	12.8
28.9	47.1	18.4	22.9
18.3	51.5	20.5	10.2
27.2	30.6	27.2	16.6
36	71.6	37.8	29.1
21.9	69.9	24.7	23.7
26.1	43.1	15.7	94.4
38.4	32.9
20.3	54.4
18.4	38.3
29.1	42

[truncated: 47 more sheets: 3D, 3F, 3G, 3H, 3I, 3J, 4E, 5H, 6C, 6D, 6E, 7B, 7D, 7E, 7F, S1G, S2B, S2C, S2F, S2G …]
